# Supplementary material for: Molecular Evidence Supports Five Lineages within Chiropotes (Pitheciidae, Platyrrhini)
Source: Genes (Basel). 2023 Jun 21;14(7):1309. doi: 10.3390/genes14071309 (PMC10379672; doi:10.3390/genes14071309)
Supplement: Supplementary file 1 [file genes-14-01309-s001.zip]

Archive with 1 entries (1 files):
- genes-2375084-supplementary.pdf
